# Supplementary material for: Dietary Macronutrient Intake and Vascular Health in Patients with Long COVID: The BioICOPER Study
Source: Nutrients. 2026 Jun 22;18(12):2028. doi: 10.3390/nu18122028 (PMC13304618; doi:10.3390/nu18122028)
Supplement: Supplementary file 1 [file nutrients-18-02028-s001.zip]

Archive with 1 entries (1 files):
- nutrients-4321915-supplementary.pdf
